# Supplementary material for: The epidemiology and spatial distribution of Taenia solium taeniosis and cysticercosis in Kenya: The case of Busia County
Source: PLoS Negl Trop Dis. 2025 Dec 5;19(12):e0013746. doi: 10.1371/journal.pntd.0013746 (PMC12680180; doi:10.1371/journal.pntd.0013746)
Supplement: S1 Data — (XLSX) [file pntd.0013746.s003.xlsx]

## Sheet: Sheet 1 - cvs file_Odk result_C
respo_age	respo_residence	respo_sex	respo_religion	respo_edu	pig_prod	pig_access_sew	purpose_pig_keeping	other_purpose_pig_keeping	wh_pigsell	other_wh_pigsell	age_pigsell	knw_pcc	hwpig_pcc	other_hwpig_pcc	pract_pig_tounexam	decis_tounexam_pcc	other_decis_tounexam_pcc	pig_deworm	hwoftn_pig_deworm	eat_pork	hw_prep_pork	other_hw_prep_pork	sour_pork_hseld	other_sour_pork_hseld	slaugh_pig_home	identi_pcc_pork	whdo_pcc_pork	other_whdo_pcc_pork	pcc_causeprob_human	knw_tsolium	hwhuman_tsolium	other_hwhuman_tsolium	dxmeth_tsolium	other_dxmeth_tsolium	knw_hcc	hwhuman_hcc	other_hwhuman_hcc	relan_tsolium_hcc_pcc	other_relan_tsolium_hcc_pcc	latri_hsehold	type_latri	other_type_latri	handwash_aftoilet	handwash_befmeal	wash_rawvegi_bfeating	ubeen_dewormed	last_time_deworm	other_last_time_deworm	hist_epile_hsehold
41	3	2	1	3	2	2	4	School fees	3		1	1	3		2			1	2	2			4	Household doesn't eat pork	2	2			1	1	3		3		2			3		1	3		1	1	1	1	1		2
35	3	2	1	3	2	1	1		1		3 1	2			2			1	3	1	3 1		1		1	2			2	2			3		2			3		1	3		1	1	1	2			2
20	3	1	1	4	2	1	1		1		2	2			2			1	3	1	1		1		2	2			1	1	2		3		2			1		1	3		1	1	1	1	2		2
50	3	2	1	3	2	1	4	Money security	1		1 4	1	3		2			1	1	2			1		2	2			1	2			3		2			3		1	3		1	1	1	1	4	Three years ago	2
25	3	1	1	4	2	1	1		1		1 3	1	2		2			1	3	1	1		1		2	2			1	1	2		4	Skin rashes	1	3	Eating undercooked pork, contact with infected pig	4	They have similar signs	1	3		1	1	1	1	2		2
36	3	1	1	4	1	2	1		1		4 1	2			2			1	1	1	1		1		2	2			1	2			3		2			3		1	3		1	1	1	2			2
40	3	2	1	3	2	2	4	Financial security	4	First time farmer		2			1	5	Call a vet	1	3	2			4	Household doesn't eat pork	1	2			1	2			3		2			3		1	3		1	1	1	2			1
27	3	1	1	5	1	2	1		4	First time farmer		2			1	5	Call a vet	1	3	1	1		1		2	2			1	1	2		4	Loss of appetite	1	1		4	Taenia solium is being transmitted from pigs to humans through pork	1	3		1	1	1	1	2		1
35	3	2	1	3	2	1	4	School fees	1 3		4 1	2			2			1	4	1	1		1		1	2			2	2			3		2			3		1	3		2	1	1	1	1		2
54	3	2	1	4	1	2	1		4	Selling to a school	4	2			2			1	3	1	3 1		1		2	2			1	1	2		3		2			3		1	3		1	1	1	1	2		2
42	3	2	1	1	2	2	1		4	First time farmer		2			2			1	3	2			4	Household doesn't eat pork	2	2			2	2			3		2			3		1	3		1	1	1	2			1
32	3	2	1	3	2	1	4	School fees	4	First time farmer		2			2			1	2	1	1		1		1	2			2	1	2		2		2			3		1	3		1	2	1	2			2
32	3	2	1	3	2	2	1		1		4 1	1	2		2			1	3	1	1		1		1	2			1	1	2		4	Eating too much food	1	1		3		1	3		2	3	2	1	4	Two years ago	2
40	3	1	1	3	2	1	1		1		1 3	2			2			1	2	1	3 1		1		2	2			2	1	2		3		2			3		1	3		2	1	1	1	3		2
38	3	2	1	3	2	1	1		1		4 2	2			2			1	3	1	1		1		2	2			2	1	4	Getting into contact with contaminated pig bedding	3		2			3		1	3		1	1	1	1	4	Ten years ago	2
25	3	1	1	5	2	2	1		1		4 2	2			2			1	3	1	3		1		2	2			1	2			3		2			3		1	3		1	1	1	1	1		2
55	3	1	1	3	3	1	1		1		3 1	2			2			1	3	2			1		2	2			1	2			3		2			3		1	3		1	1	1	2			2
37	3	2	1	1	2	2	1		1		4	2			2			1	1	1	1		1		2	2			2	2			3		2			3		1	3		1	1	1	1	1		2
28	3	2	1	3	2	2	1		1 4	Farmers	4 2	2			2			1	3	1	1		1		2	2			2	1	2		3		2			3		1	3		2	1	1	1	1		2
38	3	2	1	3	3	2	1 2		1		3	2			2			1	3	1	1		1		2	2			1	2			3		2			3		1	3		1	1	1	1	3		2
35	3	2	1	3	2	2	1		1		2 3	1	2		2			1	3	2			4	Household doesn't eat pork	2	2			1	2			3		2			3		1	3		1	1	1	1	2		2
29	3	2	1	4	2	3	1		1		3 4	2			2			1	3	1	3 1		1		2	2			1	1	3		3		2			3		1	3		1	1	1	1	2		2
37	3	2	1	4	2	2	1 4	School fees	1		4 1	2			2			1	3	2			1		2	2			1	2			3		2			4	Both come from poor hygiene practice and lack of deworming	1	3		2	1	1	1	3		2
53	3	2	1	3	2	1	4 1	School fees	1		4 1	1	3		2			1	3	1	1		1		2	2			1	1	2		4	Loss of appetite, stomachache	2			3		1	1		1	1	1	1	2		2
36	3	1	1	4	2	2	1		1		4	2			1	5	Kill the pig and hurry	1	3	1	1		1		2	2			1	2			3		1	2		2		1	2		1	1	1	1	2		2
35	3	1	1	4	1	2	1		4	do not sell pork to others but Slaughter and sell in his hotel	4	1	2		2			1	3	1	1		4	From own butcher	2	1	3		2	1	2		4	Stomachache	2			2		1	1		1	1	1	2			2
60	3	2	1	3	3	2	1		1		4 1	2			2			1	3	1	1		1		2	2			2	2			3		2			3		1	1		1	1	1	2			2
35	3	2	1	4	3	2	1		4 1	Other Farmers	1 4	2			2			1	3	1	1		1		2	2			2	2			3		2			3		1	1		1	1	1	2			2
25	3	2	1	4	2	2	4	School fees	1		4 3	2			2			1	3	2					2	2			1	2			3		2			3		1	1		2	1	1	1	1		2
41	3	2	1	3	3	1	1		1		3	2			2			1	3	1	1		1		2	2			1	2			3		2			2		1	1		1	1	1	1	2		2
46	2	1	1	3	2	2	1		4	Any willing buyer	4 1	1	3		2			1	3	2			4	Doesn't eat pork	2	2			1	1	2		3		2			3		1	1		1	1	1	1	2		2
41	2	2	1	3	2	1	4	School fees	1		5	2			2			1	1	2			1		2	2			2	2			3		2			3		1	1		1	1	1	2			1
39	3	2	1	5	2	3	1		1		3	2			2			1	3	1	1 3		1		2	2			1	1	3		4	Loss of appetite, swollen abdomen	2			3		1	3		2	1	1	1	2		2
41	3	2	1	3	2	2	1		1		3	1	2		2			1	3	1	1 3		1		2	2			1	1	4	Walking on bear feet	4	Abdominal pains, diarrhoea	2			3		1	3		1	1	1	2			2
67	3	1	1	4	2	3	1		1 3		1 3 4	2			2			1	3	2			1		2	2			1	2			3		1	3	Consuming raw pork	3		1	3		2	1	1	2			2
42	3	2	1	3	1	2	1		1 3		4	2			2			1	3	1	1		1		2	2			2	1	3		3		2			3		1	3		2	1	1	2			2
50	3	1	1	3	1	2	1		4	Other farmers from different places	1 4	2			2			1	3	1	1		1		1	2			1	2			3		2			3		1	3		1	1	1	2			2
70	3	1	1	4	2	1	1		1		5	1	1		2			1	4	1	1		1		2	2			1	1	2		2 4	Loss of appetite, general body weakness	1	3	Eating infected pig	4	They are both parasites	1	3		1	1	1	1	2		2
74	3	1	1	3	1	2	1		1 2		1 4	1	2		2			1	3	1	1		1		2	2			1	1	2		4	Body weakness, abdominal pains	1	3	Consumption of undercooked pork	3		1	3		2	1	1	1	2		2
32	3	2	1	3	2	2	1 4	Paying school fees	1		2	2			2			1	3	1	1 3		1		2	2			2	1	3		4	Eating a lot of food	2			3		1	3		2	1	1	1	4	When feeling signs	2
32	3	1	1	4	2	2	1 4	School fees	1		4	1	3		2			1	1	1	1 3		1		2	2			2	1	4	People are born with	4	Stomach murmous	1	2		1		1	3		2	3	1	1	4	Over 10 years	2
30	3	2	1	3	1	2	2		1		5	1	2		1	5	Ask the vet for a way forward	1	3	1	1 3		1		2	1	3		2	2			3		2			3		1	1		2	3	1	1	2		1
56	3	2	1	4	2	2	1 4	School fees	1 3		2 4	2			2			1	3	2			1		2	2			1	1	4	Eating contaminated food,poor hygiene	4	Loss of appetite, vomiting	2			3		2			1	1	1	1	3		1
35	3	2	1	3	2	2	1 4	School fees	1		4	2			1	4		1	3	2			1		2	1	1		2	1	4	Eating cold food	4	Eating a lot and swollen stomach	2			3		1	3		1	1	1	1	4	Last year	2
55	3	2	1	3	1	2	1		1		5	1	1		2			1	3	2			4	Vegetarian	2	2			1	1	3		4	Loss of appetite, swollen stomach	2			3		1	3		1	1	1	1	2		2
42	3	2	1	4	2	2	1 2		1		3 4	1	2		2			1	1	2			1		2	2			2	1	4	Eating soil	4	Loss of appetite	2			3		1	3		1	1	1	1	3		2
40	3	1	1	3	3	2	1		1		3 4	2			2			1	3	1	1 3		1		1	2			2	1	4	Eating raw pork	4	Getting hungry faster	2			3		1	3		1	1	1	1	1		2
57	3	2	1	1	2	2	1					2			2			1	3	2			1		2	2			2	1	4	Eating soil	4	Loss of appetite	2			3		1	3		1	1	1	2			2
40	3	2	1	5	1	2	1		1		5	2			2			1	4	1	1 3		1		2	2			1	1	3		4	Loss of appetite	2			3		1	3		1	1	1	1	3		1
27	3	2	1	3	2	2	1		1		4	2			2			1	4	1	1 3		1		2	2			1	1	4	Poor hygiene	4	Loss of appetite	2			3		1	2		1	1	1	2			1
59	3	1	1	3	3	3	1		1		3	1	3		1	5	Call a vet	1	4	1	1		1		2	2			2	1	4	Eating raw vegetables	4	Loss of appetite	2			3		1	3		1	1	1	2			2
60	3	2	1	3	2	3	1		1		4	1	1 2		2			1	4	1	1		1		2	2			1	1	4	Contaminated food, contact with faeces	3		1	1		1 2		1	3		1	1	1	1	4	Can't remember	2
30	3	2	1	3	2	2	1		1 3		5	1	3		2			1	4	1	1 3		1 2		1	2			2	1	1		1		1	1		3		1	3		2	1	1	2			1
49	3	2	1	3	1	1	1		1		4	1	2		2			1	3	1	1		1		2	1	3		1	1	2 4	Improper hygiene and sanitation	4	General weakness and anorexia	1	3	Ingestion of contaminated food	3		1	3		2	3	1	1	3		2
48	3	2	1	3	1	1	1		1		4	1	3		2			1	3	1	1 3		1		2	1	3		1	1	4	Contact with contaminated soils and eating contaminated food	4	Swollen eyes and necrotic lesions on the head	1	3	Ingestion of contaminated food	3		1	3		2	1	1	1	2		2
43	3	2	1	4	1	1	1 2		1		4	1	2		2			1	3	1	1		1		2	1	4	Give it to dogs	1	1	2		4	Necrotic lesions on the skin. Discolouration of hair	1	1		3		1	3		2	1	1	1	3		2
71	3	2	1	2	2	2	2		3		1	2			2			1	3	1	1		1		2	2			1	2			3		2			3		1	1		2	3	1	2			2
70	3	1	1	4	1	2	1		1		3	1	3		2			2		1	1 2		1		2	2			1	1	2		3		1	1		1		1	3		1	1	1	1	1		2
42	3	2	1	3	2	2	1		1		4	2			2			1	4	1	1		1		2	1	2 3		1	1	4	Contact with contaminated soils	4	General malaise with a swollen belly	1	3	Ingestion of contaminated food	3		1	3		1	1	1	1	3		2
70	3	2	1	1	2	1	1		1		4	1	2		2			1	3	2			4	No consumption of pork	2	2			2	1	3		2		1	2		3		1	3		1	1	1	1	3		2
52	3	1	1	3	2	1	1		1		3	1	4	Poor feeding	2			2		1	1		1		1	2			2	1	4	Ingestion of contaminated food	2		1	1		3		2			2	1	1	2			2
67	3	2	1	3	2	1	1		1		4	2			2			2		1	1 3		1		2	2			1	1	4	Ingestion of contaminated food, poor hygiene and sanitation	4	Swollen belly, abnormal appetite	1	3	Ingestion of contaminated food	3		1	3		1	1	1	1	3		2
58	3	2	1	4	2	2	1		1		4	1	4	By contact with infested pigs	2			1	1	1	1		1		2	2			1	2			3		2			1		1	3		1	1	1	1	1		2
28	3	2	1	3	2	2	1		1		4	2			2			2		1	1		1		1	2			2	2			3		2			3		1	3		1	1	1	1	1		2
18	3	1	1	4	2	2	1		3		4	1	3		2			1	3	1	1		1		2	2			2	2			3		1	3	Dirty water	3		1	3		1	3	1	1	1		2
34	3	2	1	4	2	1	1		1		4	1	4	Ingestion of contaminated food.	2			1	3	1	1		1		2	1	2		1	1	2 4	Ingestion of any other contaminated food	4	Swollen belly and rough skin	1	2		3		1	3		1	1	1	1	1		2
32	3	2	1	3	2	1	1		1		4	1	2		2			1	3	1	1		1		2	2			1	1	2		4	Swollen belly.	1	3	Ingestion of contaminated food and poor feeding	3		1	3		2	1	1	1	3		1
37	3	2	1	3	2	2	1		1		4	1	2		1	5	Contact a veterinary officer for review and check up of the pig	1	3	1	1		1		1	1	3		1	1	4	Due to lack of some minerals in the diet	4	Abnormal appetite. Swollen belly.	1	3	Ingestion of contaminated food	2		1	3		1	1	1	1	3		2
55	2	2	1	3	2	2	1		1		4	2			2			1	3	2			1		2	2			2	2			3		2			3		1	3		1	1	1	1	1		2
37	3	1	1	3	2	1	1		1 3		1 4	2			2			1	3	1	1		1		2	2			1	1	3		4	General body malaise	1	2		3		1	3		2	1	1	1	3		2
41	2	2	1	3	2	1	1		1 2 3		1 4	2			2			1	3	1	1		1		2	1	3		1	1	4	Ingestion of contaminated food	3		1	2		3		1	3		2	2	1	1	3		2
70	2	2	1	1	2	1	2		3		5	1	2		2			1	3	2			4	No consumption of pork at the household	2	2			2	1	4	Poor feeding. Contact with contaminated soils.	2		1	3	Poor feeding.	3		1	3		2	3	1	1	3		2
31	2	1	1	4	2	1	1		1		2	2			2			1	3	1	1		1		2	1	2 3		2	1	4	Contact with contaminated soils. Ingestion of contaminated food. Poor hygiene	2		1	3	Contact with contaminated soils. Poor feeding Ingestion of contaminated food	3		1	3		1	1	1	1	3		2
25	3	1	1	4	2	2	1		1 3		4	2			2			1	3	1	1 3		1		2	1	3		1	1	2 4	Drinking contaminated water	4	Rough skin. General body malaise.	1	3	Improper hygiene and sanitation Ingestion of poorly prepared food	2		1	3		2	1	1	1	2		2
42	2	2	1	4	2	1	1		1		4	2			2			1	3	1	1 3		1		2	2			1	1	4	Stepping on faeces of infected pigs	4	Itchiness on the feet and anus	2			1		1	1		1	3	1	1	3		2
65	2	1	1	3	1	2	1		1		4	2			2			1	3	2			4	Doesn't eat pork	2	2			2	2			3		2			3		1	2		2	1	1	2			2
24	2	1	1	4	2	1	1		1		4	2			2			1	4	1	1 3		1		2	2			2	1	2		3		2			3		1	1		2	2	1	1	1		2
37	2	2	1	3	3	1	1		1		4	2			2			1	3	1	1 3		1		2	2			2	1	4	Eating dirty food	4	Growling stomach	1	2		3		1	1		1	1	1	1	3		2
46	2	1	1	3	2	1	1		1 3		4	2			2			2		2			4	Doesn't eat pork	2	2			1	1	3		4	Itchiness	1	2		3		1	1		1	3	1	1	1		1
45	2	1	1	4	2	1	1		4	Slaughters himself	4	1	3		2			1	3	1	1		1		2	2			1	1	3		4	Constant hunger and overeating	2			3		1	1		1	1	1	1	3		1
38	2	2	1	3	2	2	1		1 3		3	2			2			1	3	1	1		1		1	2			1	2			3		2			3		1	2		1	1	1	1	1		1
50	2	2	1	3	2	2	1		1		3	2			2			1	4	1	1		1		2	2			2	2			3		2			3		1	1		1	1	1	2			2
40	2	2	1	5	2	2	1		1		4	2			2			1	3	1	1 3		1		2	2			1	1	2		4	Headache, ferocious appetite, ringworms	1	1		1		1	1		2	1	1	1	3		2
23	3	2	1	3	3	1	2		3		1	1	3		2			2		2			1		1	2			1	2			3		2			3		2			2	2	1	2			2
40	3	2	1	4	3	1	2		1		5	2			2			2		1	1		1		2	2			1	2			3		2			3		1	1		2	3	2	1	2		1
24	3	2	1	3	2	2	2		1		5	2			1	4		1	3	1	1 3		1		2	2			1	2			3		2			3		1	1		1	1	2	2			2
42	3	1	1	1	3	1	2		1		4	1	4	Poor management	2			1	3	1	1		1		1	2			1	2			3		2			3		1	1		1	1	1	2			2
42	3	2	1	3	2	2	2		1		3	1	2		2			1	2	1	1 3		1		2	2			1	2			3		2			3		1	1		1	1	1	1	3		2
65	3	2	1	1	2	2	1		1		2	1	3		2			1	3	2			1		2	1	3		1	2			3		2			3		1	1		2	1	1	1	2		2
46	3	1	1	3	2	3	1		1		5	1	3		2			1	4	1	1		1		2	1	3		1	2			3		2			3		1	1		1	1	1	2			2
64	3	2	1	1	3	1	1		1		4	2			2			2		2			1		2	2			2	2			3		2			3		1	1		2	2	1	1	2		1
19	3	2	1	4	3	3	1		1		5	1	2		2			2		1	3 1		1		2	2			1	2			3		1	3	Through food	3		1	1		2	3		1	4	Don't remember	2
69	3	1	1	4	3	1	1		1		5	2			2			1	2	1	1		1		1	2			2	2			3		1	1		3		1	1		2	3	2	2			2
65	3	2	1	2	3	3	1		1		5	1	3		2			1	4	2			1		2	2			2	2			3		2			3		1	1		2	3	2	2			2
25	2	2	1	4	2	1	1		1		5	1	3		2			1	4	1	1		1		2	2			2	2			3		2			3		1	1		1	1	1	1	1		2
45	3	2	1	2	3	1	1		1		5	1	4	Born with it	2			2		2			4	I don't buy pork	2	2			1	1	3		3		2			3		1	1		1	1	1	1	1		2
51	3	2	1	4	2	1	1		1		5	1	3		2			2		2			1		1	1	2		1	2			2		1	1		3		1	1		1	2	2	2			1
52	3	1	1	1	2	2	1		1		5	2			2			1	3	1	1		1		2	2			1	1	2		3		1	2		3		1	1		1	3	1	1	2		2
23	3	2	1	3	3	1	1		1		5	2			2			1	3	1	1		1		2	2			2	1	3		3		2			3		2			2	2	2	1	3		2
52	3	2	1	1	3	2	1		1		5	1	3		2			2		1	1		1		2	2			1	1	3		3		1	2		3		1	1		1	3	2	1	1		1
18	3	2	1	3	2	2	1		1		4	1	3		2			1	3	1	1		1		2	2			2	1	3		3		1	2		3		1	1		1	3	1	1	3		2
38	3	2	1	3	3	1	1		1		5	1	3		2			1	3	2			1		2	2			1	1	4	Food that is not well prepared	1		1	2		3		2			2	1	1	1	1		2
42	3	2	1	3	3	1	2		3 1		1	1	2		2			1	4	1	1		1		2	2			2	1	2		3		1	2		3		1	1		2	1	2	2			2
33	2	2	1	3	2	3	1		1		5	2			2			1	4	1	1		1		2	2			2	2			3		2			3		1	2		2	2	1	1	4	Four years	1
39	2	2	1	3	3	1	1		1		2	1	3		1	5	Had no lessons on tangue	2		1	1		1		2	2			2	1	4	Through any food and unclean water	3		2			3		1	1		2	3	1	1	1		2
25	3	1	1	3	2	2	1		2		4	2			2			1	4	1	1		1		2	2			1	1	3		3		1	2		3		1	1		2	1	2	1	3		2
57	2	1	1	4	1	2	1		1		3	1	2		1	4		1	3	1	3		1		2	2			1	1	2		2		1	1		4		1	1		1	1	1	1	4		2
40	2	2	1	5	3	1	1		1		5	2			2			1	3	1	1		1		1	2			1	1	3		3		2			3		1	1		1	2	2	2			2
40	2	2	1	4	2	2	1		1		5	1	2		1	4		1	3	2			1		2	1	4	Treat	1	1	4	Dirty environment	2		1	1		1		1	1		2	3	1	1	1		2
47	3	2	1	3	2	2	1		1		5	2			2			2		2			4	No	2	2			2	1	2		2		1	1		3		1	1		1	3	1	1	3		2
45	2	1	1	4	3	1	1		1		5	1	3		2			1	1	1	1		1		2	1	3		1	1	2		3		2			3		1	1		1	3	1	2			2
40	2	2	1	3	2	3	1		1		5	1	3		2			1	4	1	1		1		2	2			2	1	3		3		2			3		1	1		2	2	1	2			1
27	3	1	1	3	1	2	2		3		3	1	2		2			1	3	1	1		1		2	1	3		2	2			3		2			3		2			2	3	1	1	1		2
32	3	2	1	3	1	2	2		1 3		5	1	2		2			1	3	1	1 3		1		2	2			1	2			3		2			4	From agrovet	1	3		2	3	1	1	2		1
18	3	1	1	1	1	2	2		1 3		5	1	2		1	4		1	4	1	1		1		2	1	3		1	2			3		2			3		1	1		1	1	1	1	2		1
37	3	2	1	3	2	1	2		3		1	1	3		2			1	3	2			1		2	1	3		1	2			3		2			3		1	2		2	3	1	1	1		1
55	3	2	1	1	1	2	1 2		1 3		1 4	1	3		2			1	4	1	1		1		2	1	3		1	1	3		3		2			3		1	2		1	2	1	2			2
42	3	1	1	4	2	3	2		3		1 4	1	2		1	4		1	3	1	1 3		1		2	1	2		1	2			3		2			3		1	2		2	2	1	2			1
30	3	1	1	4	3	3	1		4	I Slaughter my own pigs	1 2	1	1 2		2			1	3	1	1		1		1	1	4	Am not sure	2	2			3		2			3		1	2		2	2	2	1	1		1
26	3	1	1	3	3	3	2		1		5	2			1	4		1	4	1	1		1		1	2			1	2			3		2			3		1	2		2	3	1	1	4	10 years	1
23	3	2	1	4	2	2	2		1 3		4	1	3		2			1	2	1	1		1		2	2			1	2			3		2			3		1	2		1	3	1	1	2		1
58	3	1	1	3	3	3	2		4	Selling to other farmers	1	1	3		2			2		1	1		1		2	2			1	2			3		2			3		2			2	3	1	2			2
45	3	2	1	1	2	3	2		1		1 4	1	3		2			1	4	1	2		1		2	2			2	2			3		2			3		1	2		2	2	1	2			1
28	3	1	1	1	1	2	1		3		1	1	3		2			1	1	1	1		1		2	2			1	2			3		2			3		1	2		2	3	2	1	2		1
46	3	2	1	1	1	3	1		1		5	1	3		1	4		1	3	2			1		2	1	3		2	2			3		2			3		1	3		2	3	2	1	2		1
37	3	2	1	4	1	2	1		1		5	1	2		2			2		1	1		1		2	2			2	2			3		2			3		1	1		1	2	2	2			1
69	3	1	1	1	1	2	1		1		4	2			2			1	3	1	1		1		2	1	3		1	2			2		2			3		1	3		2	3	1	1	1		2
71	3	1	1	1	1	2	1		2 1		2	2			2			2		2					2	2			2	2			2		2			3		1	3		1	3	2	1	2		1
50	3	2	1	1	1	2	1		1		4	2			2			1	1	1	1		1		2	1	3		1	2			3		2			3		1	3		1	3	1	2			1
70	3	1	1	1	1	2	1		3		1	1	3		2			1	1	1	1		1		1	2			2	2			3		1	2		3		1	3		2	2	2	2			1
19	3	1	1	5	2	1	1		1		3	1	3		1	4		1	3	1	1		1		2	1	2 4	Give to the dog	1	2			3		2			3		1	3		2	3	1	1	1		1
45	3	2	1	1	1	2	1		1		1 4	1	4	When piglets eat ugali while still young	2			1	3	1	1		1		2	2			1	2			1 2		2			3		1	3		1	2	2	2			2
31	3	2	1	3	1	2	2		1		4	1	2		2			2		2					2	1	4	Give it to the dog	2	2			3		1	2		3		1	3		2	2	2	1	2		2
24	3	2	1	3	1	2	1		1		4	1	3		2			1	3	1	3 1		1		2	2			2	2			3		2			3		1	3		1	3	1	1	2		1
30	3	2	1	4	1	2	1		4	Not yet identified the market	4	1	2		2			1	3	1	3 1		1		2	1	2		1	2			2		2			3		1	1		1	3	1	1	2		2
27	2	2	1	5	1	2	1		1		4	1	2		2			1	3	1	1		1		2	1	3		1	1	2		2		2			1 2		1	1 3		1	3	1	1	2		2
42	2	1	1	3	2	2	2		1		5	1	3		1	1		1	3	1	1 3		1		2	1	3		2	2			3		2			3		1	2		2	2	2	1	4	More than 2 yrs	1
54	3	1	1	5	1	2	1		4	Not yet sold		2			2			1	3	1	3 1		1		2	2			1	1	2		4 2	Consuming a lot of food.	2			2		1	3		1	1	1	1	1		2
67	3	1	1	4	2	2	2		2		1	2			2			1	3	1	1		1		2	2			1	1	3		4	Loss of appetite, stomachache	1	3	Consumption of undercooked pork	3		1	3		2	1	1	1	3		2
33	3	2	1	4	2	1	4 2 1	School fees	1 4	Other farmers	2 3	2			2			1	3	1	1		1		2	2			1	1	2		2 4	Loss of appetite, swollen abdomen	1	3	Eating infected pork	4	Both come from eating contaminated food	1	3		2	1	1	1	2		1
37	3	2	1	4	1	2	1		4	Supermarkets, farmer's choice	3	2			2			1	3	2					2	2			1	1	4 2	Contaminated water	4	Wrickles, loss of appetite	1	3	Getting into contact with pig faeces	3		1	3		1	1	1	1	2		2
47	3	1	1	2	3	3	1					1	3		2			1	1	1	1		1		2	2			1	2			3		1	2		3		1	3		1	1	1	2			2
62	3	1	1	4	3	3	1		3		1	2			2			1	3	1	3 1		1		2	2			2	2			3		2			3		1	3		1	1	1	1	1		2
30	3	2	1	3	3	1	2		4	Not yet		1	4	When pig get into contact with utensils	2			2		1	3 1		1		2	2			1	1	2 4	Drinking contaminated water	4	Swollen stomach	2			3		1	3		1	1	1	1	4	5 years ago	2
33	3	1	1	1	3	3	2 1		4	Not yet		2			2			2		1	1		1		2	2			1	1	2		4	Swollen stomach	2			3		1	3		2	3	1	2			2
23	3	2	1	3	3	3	2		3 2 1		1 2 3	2			2			1	3	1	3 1		1		2	2			1	1	4	Eating cold food	4	Eating a lot of food,	2			3		1	2		2	3	2	2			2
70	3	1	1	5	1	2	1		1		4	2			2			1	3	1	3 1		1		1	2			1	1	4	Undercooked pork meat	3		2			2		1	2		2	1	1	1	2		2
45	3	2	1	3	3	1	4	School fees	2		1 2	2			2			1	4	2			1		2	2			2	1	3		3		2			3		1	3		2	2	1	2			1
44	3	2	1	3	3	1	1 2		1		1 2 3	2			2			2		1	3 1		1		2	2			2	1	3		4	Eating a lot of food, stomachache	2			3		2				1	1	1	2		2
35	3	1	1	4	3	1	1		2		4 1 2	1	4	Drinking contaminated water	2			1	3	1	3 1		1		1	2			1	1	2		4	Eating a lot of food	2			3		1	3		1	1	1	1	1		1
46	3	2	1	3	3	1	2		1		3	2			2			1	3	2			1		2	2			2	1	2		4 2	Anaemia	2			3		2			2	1	1	1	2		2
27	3	2	1	3	2	1	1		1		2	2			2			1	1	1	1		1		2	2			2	1	4	Born with	3		2			3		1	3		2	1	1	1	4	Dewormed twice	2
39	3	2	1	3	1	2	1		1		3 1 2	2			2			1	3	1	1 3		1		2	2			1	1	2		4	Loss of appetite	1	3	Eating infected pork	3		1	3		1	1	1	1	1		2
38	3	2	1	3	3	3	2		1		4	2			2			1	3	1	1 3 2		1		2	2			1	1	2 4	Poor hygiene	4	Swollen stomach, eating a lot of food	2			3		1	3		2	1	1	1	1		1
45	3	2	1	5	3	2	1 4	School fees	1 4	Other farmers	1 4	2			1	4		1	3	1	3 1		1		2	2			1	1	4	Poor hygiene	2 4	Loss of appetite , eating a lot of food	2			2		2			2	1	1	1	2		2
40	3	2	1	3	2	2	1		1		1 4	2			2			1	3	2			1		2	2			2	1	4	Eating food that has stayed overnight	2		2			3		2			2	1	1	1	3		1
45	3	1	1	3	2	2	1		1		5	2			2			2		1	1		1		2	2			2	1	3		4 1	Stomachache	2			3		2			2	1	1	1	4	A year ago	2
49	3	1	1	3	2	2	1		2		1 3	2			2			2		1	3 1		1		2	2			1	1	2		1		2			3		1	3		2	2	1	2			2
45	3	2	1	3	2	3	1 4	School fees	1		4	2			1	5	Call a veterinarian	1	3	1	3 1		1		2	2			1	1	2		1		2			3		1	3		2	1	1	1	2		1
23	3	1	1	3	1	2	1		2 1		2 4	1	3		2			1	3	1	1 3		1		2	2			2	1	3		1		2			3		1	3		1	1	1	2			2
63	3	2	1	4	1	2	1		3 2		1 3	2			2			1	3	1	1		3		1	2			2	1	4	Eating soil,eating raw pork	3		2			3		1	3		1	3	1	1	1		1
28	3	2	1	5	2	3	1 2		1		4	2			2			1	1	2					2	2			1	1	3		3		2			3		1	3		2	3	1	1	3		2
22	2	1	1	4	2	1	2		1		4	1	2		1	4		1	3	2			4	We really buy	2	2			1	1	2		3		2			3		1	2		1	1	1	1	2		2
42	2	2	1	1	3	1	2		1		5	1	3		2			1	1	1	1		1		2	2			1	1	4	By stepping in humane faeces	2		2			3		1	2		2	3	1	1	3		2
52	2	1	1	4	1	2	1		4	Non....I Slaughter my own pigs	3	1	2 1 4	When mixed with other neighbouring pigs	2			1	3	1	2 1		1		2	1	3		1	2			3		1	2		3		1	1		1	3	1	1	3		2
52	2	2	1	3	2	2	2		1		4 5	1	2		2			1	3	1	1		1		1	1	3		1	2			3		2			3		1	2		2	1	1	1	2		1
34	2	2	1	2	1	3	1		1		5	1	2		2			1	4	2			1		1	1	3		1	2			3		2			3		1	2		2	1	1	2			2
58	2	2	1	3	2	3	4	For benchmarking	1		5	1	2		1	4		1	4	1	1 3		1		2	2			1	2			3		2			3		1	1		1	1	1	2			2
37	2	2	1	5								1	2		2																																		2
43	2	2	1	4	2	2	1		1		5	1	2		2			1	3	1	3 1		1		2	1	4	Return to butcher	1	2			3		2			3		1	1		2	1	1	1	1		2
30	2	1	1	5	3	3	2		1		3	1	2		2			1	3	1	1		1		1	1	3		1	2			3		2			3		1	1		1	3	1	1	3		2
35	2	1	1	1	2	3	1		4	I Slaughter my own pigs	3	1	3		2			2		2			1		2	1	3		1	2			3		2			3		1	2		1	1	1	1	4	I can't remember when	2
41	2	1	1	4	3	3	1		1		4	1	3		2			1	4	1	1		1		2	2			2	2			3		2			3		1	2		1	1	1	1	2		1
33	3	2	1	5	3	3	1		4	Other farmers	1 3	2			2			1	3	2			4		2	2			1	1	3		1		2			3		1	3		1	1	1	1	3		2
32	3	1	1	3	3	1	1 4	School fees	1		1 3	2			2			1	3	1	3 1		1		2	2			1	1	3		4	Consuming a lot of food	2			3		1	3		1	1	1	2			2
37	3	1	1	3	2	2	1		4	First time farmer		2			2			1	3	2			1		2	2			2	1	4	Born with	4	Loss of appetite	2			3		1	3		1	1	1	1	1		2
67	3	2	1	3	2	1	1		2		3	2			2			1	3	1	1		1		2	2			2	1	4 1	Eating soil	2		2			3		1	2		1	1	1	2			2
32	3	2	1	3	2	1	1		2 1		4	2			2			1	3	2			4	Household doesn't consume pork	2	2			2	1	4	Born with	3		2			3		1	3		1	1	1	1	1		1
24	3	1	1	3	2	2	4	Financial security	1		3 2 1	2			2			1	4	1	1		1		2	2			2	1	2		3		2			3		1	3		2	1	1	1	2		2
51	3	1	1	3	3	3	1		3 1		1 4	1	3		1	5	Call a veterinarian	1	3	1	1 3		1		2	2			1	1	2 4	Eating undercooked pork	3		1	2		3		1	3		1	1	1	1	1		2
44	3	2	1	3	2	2	4 1	School fees, financial security	1		1 4	2			2			1	3	1	3 1		1		2	2			1	2			3		2			3		1	3		1	1	1	2			2
47	3	2	1	3	2	3	4	School fees	2 1		1 4	2			2			1	3	1	1		1		2	2			1	1	4	Using contaminated water	3		2			3		1	3		1	1	1	1	2		2
20	3	1	1	3	3	3	4	School fees	1		4	2			1	5	Call a veterinarian	1	4	2			4	Doesn't consume pork	2	2			1	2			3		2			3		2			2	1	1	1	3		2
42	2	1	1	4	2	2	1		4	First time farmer		2			2			1	3	2			4	No one consumes pork in the household	2	2			2	1	2		4	Stomachache	2			3		1	3		1	1	1	2			2
24	2	2	1	3	2	1	4	School fees	1		4 1	2			2			1	3	2			1		2	2			1	2			3		2			3		1	3		1	1	1	1	1		2
40	2	1	1	3	2	2	1		1		5	2			2			1	3	1	1		1		2	2			1	2			3		2			3		1	3		1	1	1	2			1
23	2	2	1	4	2	2	1		1		3 1	2			2			1	3	1	1		1		2	2			2	2			3		1	2		3		1	3		1	1	1	1	2		2
56	2	2	1	4	2	1	1 4	Paying debts	1		1 3	1	2		2			1	3	1	3 1		1		1	2			1	1	4	Poor hygiene	2		1	1		3		1	3		1	1	1	1	3		2
37	3	2	1	3	2	2	1		1		5	1	2		2			1	3	1	1		1		2	2			1	1	4	Ingestion of contaminated food	4	General malaise	1	1		3		1	3		1	1	1	1	3		2
50	3	2	1	3	2	1	4	School fees	1		4	2			2			1	2	1	1		1		2	2			1	1	3		1		2			3		1	3		2	1	1	2			2
35	3	1	1	3	3	1	4	School fees, fertilizer	4	First time farmer		2			2			1	3	1	1		1		2	2			2	2			3		2			3		1	3		1	1	1	1	1		2
37	3	1	1	3	3	2	1 4	School fees	1		1 4	1	1 2		1	5	Call a veterinarian	1	3	1	3 1		1		2	1	4	Call a veterinarian and follow instructions from the vet	1	1	2		4	Loss of appetite,	1	1		3		1	3		1	1	1	1	2		1
27	3	2	1	3	3	2	1		1		4	1	2		1	4		1	3	2			1		2	2			1	1	2		3		2			3		1	3		1	1	1	1	4	Last month	2
35	3	1	1	3	2	1	4	School fees	1		4	1	2		2			2		1	3 1		1		2	2			2	2			3		2			3		1	3		1	1	1	2			2
52	3	2	1	3	2	2	4 1	Manure	3 4	Friends	1 2	2			2			1	4	1	1		1		2	2			1	2			3		2			3		1	3		1	1	1	1	4	Last year	2
35	3	1	1	3	2	2	1		1		3	2			2			1	3	1	1		1		2	2			2	2			3		2			3		1	3		1	1	1	1	3		2
42	3	2	1	3	2	2	1		1		3	2			2			1	3	1	1		1		2	2			2	2			3		2			3		1	3		1	1	1	1	3		2
40	3	2	1	3	2	2	1		1		4	2			2			1	4	1	1		1		2	2			2	2			3		2			3		1	3		1	1	1	1	3		2
42	3	2	1	3	2	2	1		1		4	2			2			1	3	1	1		1		1	2			2	1	4	By stepping on pigs feaces	3		2			3		1	3		1	1	1	1	3		2
82	3	1	1	3	3	2	1		2		2	2			2			1	3	1	1		1		2	2			1	2			3		2			3		1	3		1	1	1	1	1		2
52	3	2	1	3	2	2	1		1		4	1	3		2			1	3	2			1		2	2			2	2			3		2			3		1	3		1	1	1	1	1		2
65	3	2	1	4	2	2	1		1 3		3 1	1	3		2			1	3	1	1		1		1	2			1	1	4	By sleeping in dirty environment	3		1	1 3	Parasites	3		1	1		1	1	1	1	3		2
25	3	2	1	5	2	1	1 4	School fees	3		1 3	1	3		2			1	3	1	1		1		2	2			1	2			3		2			3		1	3		1	1	1	1	2		2
49	3	1	1	3	2	2	1		1		4 1	2			2			1	3	1	1		1		1	2			1	1	2		4	General body weakness	1	1		3		1	3		1	1	1	1	1		1
40	3	1	1	5	2	2	1		3		1	2			2			1	3	2			4	Doesn't eat pork	2	2			2	1	2		2		2			3		1	1		1	1	1	1	3		2
24	3	1	1	4	2	2	1		1		3	2			2			1	3	1	1		1		2	2			2	1	2		3		2			3		1	2		1	1	1	1	3		2
38	3	1	1	3	2	2	1		1		3	2			2			1	3	1	1		1		1	2			1	1	1 4	Poor hand hygiene	2 4	Growling stomach	1	2		3		1	1		1	3	1	1	1		2
28	3	1	1	3	2	2	1		1		3 1	1	2		2			1	3	2			4	Doesn't eat pork	1	1	3		1	1	4	Eating raw food and poor hygiene	4	Nausea and hypersalivation	2			4	Not sure	1	1		1	1	1	1	3		1
43	3	1	1	3	3	3	1		3		4	2			2			1	4	1	1		1		2	2			1	2			4	If the pig has a swollen belly	2			3		1	3		1	1	1	1	1		2
28	3	1	1	3	2	1	1		1		5	2			2			2		1	1 3		1		2	2			2	2			3		1	2		3		1	3		2	1	1	1	1		2
40	3	2	1	3	2	1	1		1		4	2			2			1	4	1	1		1		1	2			1	1	3		3		2			3		1	3		1	1	1	1	3		2
53	3	1	1	3	2	1	1		1		4	2			2			1	3	1	1		1		1	1	3		1	1	4 2	Ingestion of contaminated food	2		1	3	Ingestion of contaminated food	2		1	3		1	1	1	1	3		2
41	3	2	1	3	2	1	1		1		4 5	1	2		2			2		1	1		1		2	2			1	1	4	Ingestion of contaminated food	2		1	3	Ingestion of contaminated food. Contact with contaminated soils. Swollen belly.	3		1	3		1	1	1	1	3		2
61	3	2	1	3	2	2	1		1		3	2			2			1	3	2			1		2	2			2	2			3		1	3	Low blood levels in the body	3		1	3		2	1	1	1	3		2
45	3	1	1	4	2	2	1		1		4	2			2			1	3	1	1		1		2	2			2	2			3		2			3		1	3		1	1	1	1	3		2
20	3	2	1	3	2	1	1		1		4	1	2		2			1	3	1	1		1		2	1	3		1	1	4	Contact with contaminated soils. Ingestion of contaminated food.	4	General body malaise	1	3	Ingestion of contaminated food. Contact with soils. Poor feeding	3		1	3		1	1	1	1	3		2
71	3	2	1	1	2	1	1		1		4	1	2		2			1	3	1	1		1		2	1	3		1	1	4	Contact with contaminated soils. Ingestion of contaminated food.	2		1	3	Contact with contaminated soils. Poor feeding.	3		1	3		1	1	1	1	3		2
26	3	2	1	3	2	1	1		1		4	1	3		2			1	3	1	3 1		1		2	2			2	2			3		2			3		1	3		2	2	1	1	3		2
32	3	2	1	3	2	2	1		1		4	1	2		2			1	3	1	1		1		2	1	3		1	1	2		1		1	2		4	They all come from pigs	1	1		2	1	1	1	1		2
65	3	2	1	1	2	2	1		3		1 4	2			2			1	4	1	1		1		2	2			2	1	3		4	Growling stomach	2			3		1	2		2	1	1	1	3		1
70	3	2	1	3	2	2	1		1 3		3	2			2			1	4	1	1 3		1		2	2			2	2			3		2			3		1	2		2	1	1	1	1		2
52	3	2	1	3	2	2	1		1 3		1 3	2			2			1	3	2			4	Doesn't eat pork	2	2			1	1	4	Walking on stagnant water and poor hand hygiene	4	Lack of appetite, ring worms on the head and itching	1	2		3		1	1		1	1	1	1	3		1
38	3	2	1	3	2	2	1		1		3	2			2			1	3	1	1 3		1		1	2			2	1	3		4	Lack of appetite and brown hair (color change)	2			3		1	2		1	3	1	1	3		1
33	3	2	1	3	2	2	1		1		5	1	3		2			1	3	1	1		1		2	2			1	1	4	Stepping on pigs feaces	4	Overeating	1	2		3		1	1		2	1	1	1	3		2
34	2	2	1	3	2	1	1		1		4 5	1	3		2			1	3	1	1		1		2	2			2	1	3		3		1	2		3		1	3		1	1	1	1	1		2
42	2	2	1	3	2	1	1		1 2		4	1	2		2			1	3	2			4	No consumption	2	2			2	2			3		1	2		3		1	3		1	1	1	1	3		2
34	2	1	1	3	1	2	1		3 1		1 4	1	4	Ingestion of contaminated feed	2			1	3	1	1 3		1		1	1	3		1	1	2 4	Ingestion of undercooked food	2		1	3	Contact with contaminated soils and people	3		1	3		1	1	1	1	3		2
30	2	1	1	3	2	1	1		1 2		4 1	1	2		1	4 5	Call a veterinarian	1	3	1	1 3		1		1	1	3		1	1	2 4	Ingestion of undercooked food. Poor hygiene and sanitation	2 4	Anorexia.	1	2		3		1	3		1	1	1	1	1		2
53	3	1	1	3	2	1	1		1		4 3	2			2			1	3	1	3 1		1		2	2			2	1	4	Ingestion of contaminated food. Improper hygiene and sanitation	3		2			3		1	3		1	1	1	1	3		2
52	2	1	1	5	1	1	1		1 4	Farmer's choice	4	2			2			1	3	1	1		1		2	2			1	1	4	Improper hygiene and sanitation	3		1	3	Contact with contaminated soils	2		1	3		2	1	1	1	3		2
25	3	2	1	3	2	1	1		1		5	1	3		2			1	3	2			4	There's no consumption of pork in the household	2	2			1	1	4	Ingestion of contaminated food	2 4	Anorexia	1	2		3		1	3		1	1	1	1	3		1
43	3	1	1	4	2	2	1		1		5	1	2		2			1	3	2			4	No pork consumption in the household	2	2			1	1	3		1		2			3		1	3		1	1	1	1	3		2
32	3	2	1	3	2	1	1		1		4	2			2			1	3	1	1		1		2	2			2	2			3		2			3		1	3		2	1	1	1	3		2
32	3	2	1	4	2	1	1		1		4	1	2		2			1	3	1	3 1		1		2	2			1	1	4	Ingestion of contaminated food and undercooked meat.	4	Abnormal appetite. Body weakness.	1	2		3		1	3		1	1	1	1	3		2
29	3	2	1	3	2	1	1		1		4	2			2			1	3	1	1		1		2	2			1	2			3		1	2		3		1	3		1	1	1	1	3		2
28	3	2	1	3	2	1	1		1		5	2			2			1	3	1	3 1		1		2	2			1	1	3		3		1	2		3		1	3		1	1	1	1	3		2
32	3	1	1	4	2	1	1		1		4	1	2		1	5	Call a veterinarian	1	3	1	1		1		2	2			1	1	2		4 2	Swollen belly	1	2		3		1	3		1	1	1	1	3		2
39	3	1	1	3	2	1	1		1		4	2			2			2		1	1		1		2	2			1	1	3		3		1	2		2		1	3		2	3	1	2			2
20	3	2	1	4	1	3	1		1		4	1	2		2			2		2			1		2	2			2	2			3		2			3		1	2		2	2	1	1	4	6 years ago	2
39	3	2	1	1	1	2	4	Breeding	1 3		1 4	1	3		2			1	3	2			1		2	2			2	2			3		2			3		1	2		2	1	1	1	4	I can't remember	2
72	3	2	1	1	3	3	1		1		1 4	1	3		2			2		2			1		2	2			2	2			3		2			3		1	2		2	2	1	2			2
30	3	1	1	1	3	3	2		1		3	1	3		2			1	4	2			1		1	2			2	1	3		3		2			3		1	2		2	3	1	2			1
37	3	2	1	1	3	3	4	Breeding	3		1	1	2		2			1	2	1	1		1		1	1	3		1	2			3		2			3		1	2		2	1	1	1	3		2
44	3	1	1	4	3	3	1		1		5	1	4	From the environment	2			1	3	1	1 3		1		1	1	3		2	2			3		1	2		3		1	2		2	2	1	1	1		2
45	3	2	1	3	2	3	2		1		4	2			2			1	4	2			1		2	2			1	2			3		2			3		1	2		1	2	1	2			2
38	3	1	1	4	1	3	1		1		5	2			2			1	4	1	1		1		2	1	3		1	2			3		2			3		1	2		2	3	1	2			2
35	3	1	1	3	3	3	2		1		1 4	1	3		2			1	4	1	1		1		1	1	3		1	2			3		2			3		1	2		2	2	1	2			2
27	3	2	1	3	2	3	1		3		1	1	2		2			1	4	2			1		1	2			2	2			3		2			3		1	1		1	1	1	1	1		2
42	3	2	1	1	1	3	1		1		5	1	2		2			1	3	1	1		1		2	2			2	2			3		1	2		3		1	1		1	1	1	1	1		1
42	3	1	1	3	2	3	1		3		1	2			2			2		2			4	We don't eat pork	2	2			2	2			3		2			3		1	1		2	1	1	1	1		2
46	3	2	1	4	2	1	1		3		1	2			2			2		2			4	Am not sure	2	2			1	2			3		1	1		3		1	1		1	1	1	1	1		2
55	3	1	1	3	2	3	1		3		1	2			2			1	2	1	1		1		2	2			2	2			3		2			3		1	1		2	2	1	2			1
56	3	1	1	3	2	2	1		1		4	2			2			1	3	1	1		1		2	2			1	2			3		1	1		3		1	2		2	1	1	2			2
36	1	1	1	3	3	3	1		1		5	1	2		2			1	1	1	1		1		2	1	3		2	2			3		2			3		1	1		2	1	1	1	3		2
31	1	1	1	3	3	1	1		1		5	1	2		2			1	1	1	1		1		2	2			2	2			3		2			3		1	1		2	3	1	1	3		1
26	2	1	1	3	2	3	1		1		3	1	3		2			1	3	1	1		1		2	2			2	2			3		2			3		2			2	2	2	1	3		2
34	2	1	1	3	1	2	1		1		5	1	3		2			1	3	1	1		1		2	2			1	2			3		2			3		1	1		2	1	1	1	3		2
27	2	2	1	5	1	2	1		1		4	1	4	Unhealthy environment	2			1	3	1	1		1		2	2			1	1	4	Drinking dirty water	4	Ringworms	2			3		1	1		1	1	1	1	3		2
65	3	2	1	2	3	3	1		1		4	1	2		1	4		1	3	1	1 3		1		2	1	3		1	2			3		1	3	When misses food	3		1	1		2	1	1	2			2
65	3	2	1	1	3	3	1		1		5	2			2			1	1	2			1		1	2			2	2			3		2			3		1	1		1	3	2	2			2
61	3	1	1	5	1	2	2		1		1 4	1	2		2			1	4	1	1 3		1		1	2			1	2			3		2			3		1	1		1	1	1	2			2
49	2	2	1	1	2	3	1		1		5	1	3		2			1	1	2			1		2	2			2	2			3		2			3		1	1		2	2	2	1	3		1
57	2	2	1	1	2	3	1		1		5	1	3		2			1	4	1	1		1		2	2			1	2			3		2			3		1	2		2	1	1	1	4	I can't remember	2
49	3	2	1	1	2	3	1		1		5	1	2		2			1	1	1	1 3		1		2	2			2	2			3		2			3		1	1		2	3	1	2			2
45	2	1	1	3	2	3	1		1 3		5	2			2			1	3	1	1		1		2	2			2	2			3		2			3		2			2	1	1	1	3		2
67	2	2	1	1	2	3	1		1		4	1	1		1	4		1	3	1	1		1		2	2			1	2			3		1	2		3		1	1		2	3	1	1	1		2
50	2	2	1	3	2	1	2		1		5	2			2			1	3
19	2	1	1	4	3	1	1		1		1	1	2		2			1	3	1	1		1		2	2			2	2			3		2			3		1	1		2	2	2	2			2
50	3	2	1	3	2	3	2		1		1	1	3		2			1	3	1	1		1		2	2			2	2			3		1	2		3		1	1		1	2	1	1	3		2
34	2	2	1	1	2	2	1		1		5	1	4	When eating uglier while still young	2			1	1	2			1		2	1	2		1	2			3		2			3		1	1		2	1	1	1	2		2
33	3	2	1	4	2	3	2		1		5	1	3		2			2		1	1 3		1		2	1	2		1	2			3		2			3		2			1	1	1	1	3		2
28	3	2	1	3	2	3	1		1		1 5	1	2		1	4		1	3	2			1		2	2			2	2			3		2			3		1	2		2	1	1	2			2
60	3	1	1	1	2	2	2		3		1	2			2			2		1	1 3		1		2	2			2	2			3		2			3		2			2	2	2	2			2
58	2	1	1	1	2	3	1		1		5	2			2			1	3	1	1 3		1		1	2			1	2			3		2			3		1	2		1	3	1	2			1
36	3	2	1	3	2	3	2		1 3		5	1	3		1	4		1	3	1	1		1		1	2			2	2			3		2			3		2			2	3	1	2			2
59	3	1	1	1	2	3	1		1		5	2			2			2		1	3		1		1	1	3		1	2			3		2			3		1	2		2	1	1	2			2
42	3	2	1	1	3	3	2		1		5	2			2			2		1	1		1		2	2			2	2			3		2			3		1	2		2	3	2	2			2
50	3	2	1	1	2	2	1		1		4	1	3		2			1	4	1	1		1		1	2			1	2			3		2			3		1	1		1	3	1	1	3		1
35	3	1	1	3	2	1	1		1		4	1	3		2			1	3	1	1		1		2	1	3		1	1	3		1 2		1	2		3		1	3		1	1	1	1	3		2
35	3	2	1	3	2	1	1		1		4	2			2			1	3	1	1 3		1		2	1	3		1	2			3		1	3	Ingestion of contaminated food	3		1	3		2	1	1	1	3		2
31	3	2	1	5	2	1	1		1 3		1 4	1	2		2			1	4	1	1 3		1		2	1	3		1	1	4	Undercooked food. Improper hygiene	4	Anorexia Diarrhoea	1	3	Improper hygiene	1 2		1	3		1	1	1	1	3		1
36	3	2	1	3	2	2	1		1		4	1	3		2			1	1	1	1		1		2	2			1	1	3		3		1	2		3		1	3		1	1	1	1	1		2
38	3	2	1	3	2	2	1		1		4	2			2			1	1	1	1		1		2	2			2	2			2		1	2		3		2			1	1	1	1	3		2
33	3	2	1	3	3	3	1		3		1 4	1	3		2			1	3	1	1		1		2	2			2	2			3		2			3		1	3		2	2	1	1	1		1
[truncated: 5 more columns]
