# Supplementary material for: The epidemiology and spatial distribution of Taenia solium taeniosis and cysticercosis in Kenya: The case of Busia County
Source: PLoS Negl Trop Dis. 2025 Dec 5;19(12):e0013746. doi: 10.1371/journal.pntd.0013746 (PMC12680180; doi:10.1371/journal.pntd.0013746)
Supplement: S3 Data — (XLSX) [file pntd.0013746.s005.xlsx]

## Sheet: Sheet1
Pig population distristribution collected from key pig-keeping counties of Kenya in 2017
S.N	County	No. of Pigs
1	Murang'a	31477
2	Nyeri	11200
3	Meru	29130
4	Tharaka Nithi	15600
5	Embu	19033
6	Kiambu	71751
7	Laikipia	8500
8	Makueni	2040
9	Machakos	6830
10	Kajiado	27607
11	Nakuru	17722
12	Nyandarua	31477
13	Kisumu	5634
14	Siaya	13226
15	Homa Bay	35490
16	Kericho	613
17	Migori	5246
18	Vihiga	3040
19	Kakamega	62300
20	Bungoma	16919
21	Uasin Gishu	14603
22	Trans Nzoia	4179
23	Busia	55353
24	Kisii	1135
25	Taita Taveta	2212
26	Kilifi	4150
27	Kitui	751
28	Keiyo-Marakwet
29	Garissa
30	Samburu
31	West Pokot
32	Baringo
33	Isiolo
34	Marsabit
35	Turkana
36	Wajir
37	Mandera
38	Kwale
39	Mombasa
40	Nairobi
41	Lamu
42	Narok
43	Nyamira
44	Kirinyaga
45	Bomet
46	Nandi
47	Tana River
